# Supplementary material for: The influence of habitat on the evolution of plants: a case study across Saxifragales
Source: Ann Bot. 2016 Aug 22;118(7):1317–28. doi: 10.1093/aob/mcw160 (PMC5155595; doi:10.1093/aob/mcw160)
Supplement: Supplementary Data [file supp_mcw160_aob-16211-s02.csv]

Family	Genus	Species	Hab. Simple	Hab.Multi	Proportion
Altingiaceae	Altingia	chinensis	4	4	100
Altingiaceae	Altingia	excelsa	4	4	100
Altingiaceae	Altingia	gracilipes	4	4	100
Altingiaceae	Altingia	obovata	4	4	100
Altingiaceae	Altingia	poilanei	4	4	100
Altingiaceae	Altingia	siamensis	4	4	100
Altingiaceae	Altingia	yunnanensis	4	4	100
Altingiaceae	Liquidambar	acalycina	4	4	100
Altingiaceae	Liquidambar	formosana	4	4	100
Altingiaceae	Liquidambar	macrophylla	4	4	100
Altingiaceae	Liquidambar	orientalis	4	4	100
Altingiaceae	Liquidambar	styraciflua	4	4	100
Altingiaceae	Semiliquidambar	cathayensis	4	4	100
Altingiaceae	Semiliquidambar	caudata	4	4	100
Altingiaceae	Semiliquidambar	chingii	4	4	100
Aphanopetalaceae	Aphanopetalum	clematideum	4	4	100
Aphanopetalaceae	Aphanopetalum	resinosum	4	4	100
Cercidiphyllaceae	Cercidiphyllum	japonicum	4	4	100
Crassulaceae	Adromischus	alstonii	1	1	100
Crassulaceae	Adromischus	caryophyllaceus	1	1	100
Crassulaceae	Adromischus	maculatus	1	1	100
Crassulaceae	Adromischus	sphenophyllus	1	1	100
Crassulaceae	Aeonium	arboreum	3	3	100
Crassulaceae	Aeonium	balsamiferum	3	3	100
Crassulaceae	Aeonium	canariense	3	2&3	50|50
Crassulaceae	Aeonium	castello	3	2&3	50|50
Crassulaceae	Aeonium	ciliatum	3	3	100
Crassulaceae	Aeonium	cuneatum	4	4	100
Crassulaceae	Aeonium	davidbramwellii	3	3	100
Crassulaceae	Aeonium	decorum	3	3	100
Crassulaceae	Aeonium	glandulosum	3	3	100
Crassulaceae	Aeonium	glutinosum	3	3	100
Crassulaceae	Aeonium	gomerense	3	3	100
Crassulaceae	Aeonium	goochiae	3	3	100
Crassulaceae	Aeonium	gorgoneum	1	1	100
Crassulaceae	Aeonium	haworthii	3	3	100
Crassulaceae	Aeonium	hierrense	3	3	100
Crassulaceae	Aeonium	holochrysum	3	3	100
Crassulaceae	Aeonium	korneliuslemsii	3	3	100
Crassulaceae	Aeonium	lancerottense	1	1	100
Crassulaceae	Aeonium	leucoblepharum	2	2	100
Crassulaceae	Aeonium	lindleyi	3	3	100
Crassulaceae	Aeonium	manriqueorum	3	3	100
Crassulaceae	Aeonium	mascaense	3	3	100
Crassulaceae	Aeonium	nobile	3	3	100
Crassulaceae	Aeonium	palmense	3	2&3	50|50
Crassulaceae	Aeonium	percarneum	3	3	100
Crassulaceae	Aeonium	pseudourbicum	3	3	100
Crassulaceae	Aeonium	rubrolineatum	3	3	100
Crassulaceae	Aeonium	saundersii	2	2	100
Crassulaceae	Aeonium	sedifolium	2	2	100
Crassulaceae	Aeonium	simsii	3	2&3	50|50
Crassulaceae	Aeonium	smithii	2	2&4	50|50
Crassulaceae	Aeonium	spathulatum	2	2&3&4	33|33|33
Crassulaceae	Aeonium	subplanum	3	2&3	50|50
Crassulaceae	Aeonium	tabuliforme	3	3	100
Crassulaceae	Aeonium	undulatum	3	3	100
Crassulaceae	Aeonium	urbicum	3	3	100
Crassulaceae	Aeonium	vestitum	3	3	100
Crassulaceae	Aeonium	virgineum	3	2&3	50|50
Crassulaceae	Aeonium	viscatum	3	3	100
Crassulaceae	Aeonium	volkeri	3	3	100
Crassulaceae	Aichryson	bethencourtianum	3	3	100
Crassulaceae	Aichryson	dichotomum	3	3	100
Crassulaceae	Aichryson	divaricatum	3	3	100
Crassulaceae	Aichryson	dumosum	3	3	100
Crassulaceae	Aichryson	laxum	3	3	100
Crassulaceae	Aichryson	pachycaulon	3	3	100
Crassulaceae	Aichryson	palmense	3	3	100
Crassulaceae	Aichryson	parlatorei	3	3	100
Crassulaceae	Aichryson	porphyrogennetos	3	3	100
Crassulaceae	Aichryson	punctatum	3	3	100
Crassulaceae	Aichryson	tortuosum	3	3	100
Crassulaceae	Aichryson	villosum	3	3	100
Crassulaceae	Cotyledon	adscendens	1	1	100
Crassulaceae	Cotyledon	barbeyi	2	2	100
Crassulaceae	Cotyledon	campanulata	3	3	100
Crassulaceae	Cotyledon	cuneata	1	1	100
Crassulaceae	Cotyledon	eliseae	1	1	100
Crassulaceae	Cotyledon	orbiculata	1	1	100
Crassulaceae	Cotyledon	papillaris	1	1	100
Crassulaceae	Cotyledon	tomentosa	1	1	100
Crassulaceae	Cotyledon	velutina	3	3	100
Crassulaceae	Cotyledon	woodii	1	1	100
Crassulaceae	Crassula	aff. Perforata	2	2	100
Crassulaceae	Crassula	alata	6	6	100
Crassulaceae	Crassula	capitella	1	1	100
Crassulaceae	Crassula	colligata	6	6	100
Crassulaceae	Crassula	crenulata	5	5	100
Crassulaceae	Crassula	deceptor	1	1	100
Crassulaceae	Crassula	deltoidea	1	1	100
Crassulaceae	Crassula	falcata	1	1	100
Crassulaceae	Crassula	fascicularis	3	3	100
Crassulaceae	Crassula	helmsii	6	6	100
Crassulaceae	Crassula	hunua	6	6	100
Crassulaceae	Crassula	kirkii	6	6	100
Crassulaceae	Crassula	manaia	6	6	100
Crassulaceae	Crassula	marnierana	1	1	100
Crassulaceae	Crassula	mataikona	6	6	100
Crassulaceae	Crassula	montana	1	1	100
Crassulaceae	Crassula	moschata	6	6	100
Crassulaceae	Crassula	multicaulis	6	6	100
Crassulaceae	Crassula	multicava	3	3	100
Crassulaceae	Crassula	orbicularis	3	3	100
Crassulaceae	Crassula	peduncularis	6	6	100
Crassulaceae	Crassula	perfoliata	3	3	100
Crassulaceae	Crassula	perforata	2	2	100
Crassulaceae	Crassula	pseudohemispherica	1	1	100
Crassulaceae	Crassula	ruamahanga	6	6	100
Crassulaceae	Crassula	rupestris	1	1	100
Crassulaceae	Crassula	sieberiana	6	6	100
Crassulaceae	Crassula	sinclairii	6	6	100
Crassulaceae	Cremnophila	linguifolia	2	2	100
Crassulaceae	Cremnophila	nutans	2	2	100
Crassulaceae	Dudleya	attenuata	1	1	100
Crassulaceae	Dudleya	candelabrum	3	3	100
Crassulaceae	Dudleya	greenei	3	3	100
Crassulaceae	Dudleya	pulverulenta	1	1	100
Crassulaceae	Dudleya	viscida	3	3	100
Crassulaceae	Echeveria	amoena	2	2	100
Crassulaceae	Echeveria	bifida	2	2	100
Crassulaceae	Echeveria	coccinea	2	2	100
Crassulaceae	Echeveria	colorata	2	2	100
Crassulaceae	Echeveria	fulgens	2	2	100
Crassulaceae	Echeveria	gibbiflora	2	2	100
Crassulaceae	Echeveria	grisea	2	2	100
Crassulaceae	Echeveria	megacalyx	2	2	100
Crassulaceae	Echeveria	montana	2	2	100
Crassulaceae	Echeveria	nodulosa	2	2	100
Crassulaceae	Echeveria	potosina	2	2	100
Crassulaceae	Echeveria	pringlei	2	2	100
Crassulaceae	Echeveria	pulvinata	2	2	100
Crassulaceae	Echeveria	pumilla	2	2	100
Crassulaceae	Echeveria	racemosa	2	2	100
Crassulaceae	Echeveria	rosea	2	2	100
Crassulaceae	Echeveria	setosa	2	2	100
Crassulaceae	Echeveria	venezolensis	2	2	100
Crassulaceae	Graptopetalum	amethystinum	2	2	100
Crassulaceae	Graptopetalum	bartramii	2	2	100
Crassulaceae	Graptopetalum	bella	2	2	100
Crassulaceae	Graptopetalum	bernalense	2	2	100
Crassulaceae	Graptopetalum	filiferum	2	2	100
Crassulaceae	Graptopetalum	fruticosum	2	2	100
Crassulaceae	Graptopetalum	glassii	2	2	100
Crassulaceae	Graptopetalum	grande	2	2	100
Crassulaceae	Graptopetalum	macdougallii	2	2	100
Crassulaceae	Graptopetalum	marginatum	2	2	100
Crassulaceae	Graptopetalum	mendozae	2	2	100
Crassulaceae	Graptopetalum	pachyphyllum	2	2	100
Crassulaceae	Graptopetalum	paraguayense	2	2	100
Crassulaceae	Graptopetalum	pentandrum	2	2	100
Crassulaceae	Graptopetalum	pusillum	2	2	100
Crassulaceae	Graptopetalum	rusbyi	2	2	100
Crassulaceae	Graptopetalum	saxifragoides	2	2	100
Crassulaceae	Graptopetalum	superbum	2	2	100
Crassulaceae	Greenovia	aizoin	3	2&3	50|50
Crassulaceae	Greenovia	aizoon	3	2&3	50|50
Crassulaceae	Greenovia	aurea	3	2&3	50|50
Crassulaceae	Greenovia	diplocycla	3	2&3	50|50
Crassulaceae	Greenovia	dodentralis	3	2&3	50|50
Crassulaceae	Hylotelephium	anacampseros	2	2	100
Crassulaceae	Hylotelephium	angustum	2	2	100
Crassulaceae	Hylotelephium	cauticola	2	2	100
Crassulaceae	Hylotelephium	cyaneum	2	2	100
Crassulaceae	Hylotelephium	erythrostictum	2	2	100
Crassulaceae	Hylotelephium	ewersii	2	2	100
Crassulaceae	Hylotelephium	pallescens	2	2	100
Crassulaceae	Hylotelephium	pluricaule	2	2	100
Crassulaceae	Hylotelephium	populifolium	2	2	100
Crassulaceae	Hylotelephium	pseudospectabile	2	2	100
Crassulaceae	Hylotelephium	sieboldii	2	2	100
Crassulaceae	Hylotelephium	sordidum	2	2	100
Crassulaceae	Hylotelephium	spectabile	2	2	100
Crassulaceae	Hylotelephium	tatarinowii	2	2	100
Crassulaceae	Hylotelephium	telephium	2	2	100
Crassulaceae	Hylotelephium	triphyllum	2	2	100
Crassulaceae	Hylotelephium	tsugaruense	2	2	100
Crassulaceae	Hylotelephium	ussuriense	2	2	100
Crassulaceae	Hylotelephium	verticillatum	2	2	100
Crassulaceae	Hylotelephium	viride	2	2	100
Crassulaceae	Hylotelephium	viviparum	2	2	100
Crassulaceae	Jovibarba	arenaria	2	2	100
Crassulaceae	Jovibarba	heuffelii	2	2	100
Crassulaceae	Kalanchoe	arborescens	3	3	100
Crassulaceae	Kalanchoe	beauverdii	3	3	100
Crassulaceae	Kalanchoe	beharensis	4	4	100
Crassulaceae	Kalanchoe	bitteri	2	2	100
Crassulaceae	Kalanchoe	blossfeldiana	4	4	100
Crassulaceae	Kalanchoe	bryophyllum	?	?
Crassulaceae	Kalanchoe	campanulata	2	2	100
Crassulaceae	Kalanchoe	daigremontiana	4	4	100
Crassulaceae	Kalanchoe	delagoensis	5	5	100
Crassulaceae	Kalanchoe	densiflora	4	4	100
Crassulaceae	Kalanchoe	eriophylla	2	2	100
Crassulaceae	Kalanchoe	farinacea	2	2	100
Crassulaceae	Kalanchoe	fedtschenkoi	2	2	100
Crassulaceae	Kalanchoe	gastonis-bonnieri	2	2	100
Crassulaceae	Kalanchoe	germanae	2	2	100
Crassulaceae	Kalanchoe	geroldii	?	?
Crassulaceae	Kalanchoe	gracilipes	4	4	100
Crassulaceae	Kalanchoe	grandiflora	2	2	100
Crassulaceae	Kalanchoe	integrifolia	2	2	100
Crassulaceae	Kalanchoe	jongmansii	2	2	100
Crassulaceae	Kalanchoe	kewensis	?	?
Crassulaceae	Kalanchoe	linearifolia	2	2	100
Crassulaceae	Kalanchoe	longifolia	2	2	100
Crassulaceae	Kalanchoe	manginii	2	2	100
Crassulaceae	Kalanchoe	marmorata	2	2	100
Crassulaceae	Kalanchoe	marnieriana	2	2	100
Crassulaceae	Kalanchoe	millottii	3	3	100
Crassulaceae	Kalanchoe	miniata	2	2	100
Crassulaceae	Kalanchoe	mitejea	5	5	100
Crassulaceae	Kalanchoe	mocambicana	4	4	100
Crassulaceae	Kalanchoe	nyikae	2	2	100
Crassulaceae	Kalanchoe	orygalis	3	3	100
Crassulaceae	Kalanchoe	peltata	4	4	100
Crassulaceae	Kalanchoe	pinnata	2	2	100
Crassulaceae	Kalanchoe	porphyrocalyx	4	4	100
Crassulaceae	Kalanchoe	prolifera	2	2	100
Crassulaceae	Kalanchoe	pubescens	4	4	100
Crassulaceae	Kalanchoe	pumila	2	2	100
Crassulaceae	Kalanchoe	rhombopilosa	3	3	100
Crassulaceae	Kalanchoe	rosei	2	2	100
Crassulaceae	Kalanchoe	scapigera	2	2	100
Crassulaceae	Kalanchoe	stearnii	?	?
Crassulaceae	Kalanchoe	streptantha	2	2	100
Crassulaceae	Kalanchoe	synsepala	2	2	100
Crassulaceae	Kalanchoe	thyrsiflora	3	3	100
Crassulaceae	Kalanchoe	tomentosa	2	2	100
Crassulaceae	Kalanchoe	uniflora	4	4	100
Crassulaceae	Kalanchoe	waldheimii	2	2	100
Crassulaceae	Kalanchoe	zimbabwensis	4	4	100
Crassulaceae	Lenophyllum	acutifolium	2	2	100
Crassulaceae	Meterostachys	sikokiana	2	2	100
Crassulaceae	Monanthes	adenoscepes	3	2&3	50|50
Crassulaceae	Monanthes	amydros	3	2&3	50|50
Crassulaceae	Monanthes	anagensis	3	2&3	50|50
Crassulaceae	Monanthes	brachycaulon	3	2&3	50|50
Crassulaceae	Monanthes	icterica	3	2&3	50|50
Crassulaceae	Monanthes	laxiflora	3	2&3	50|50
Crassulaceae	Monanthes	minima	3	2&3	50|50
Crassulaceae	Monanthes	polyphylla	3	2&3	50|50
Crassulaceae	Monanthes	subcrassicaulis	3	2&3	50|50
Crassulaceae	Orostachys	aggregata	2	2	100
Crassulaceae	Orostachys	fimbriata	2	2	100
Crassulaceae	Orostachys	furusei	2	2	100
Crassulaceae	Orostachys	gorovoii	2	2	100
Crassulaceae	Orostachys	iwarenge	2	2	100
Crassulaceae	Orostachys	japonica	2	2	100
Crassulaceae	Orostachys	malacophylla	2	2	100
Crassulaceae	Orostachys	maximowiczii	2	2	100
Crassulaceae	Orostachys	paradoxa	2	2	100
Crassulaceae	Orostachys	spinosa	2	2	100
Crassulaceae	Pachyphytum	compactum	2	2	100
Crassulaceae	Pachyphytum	glutinicaule	2	2	100
Crassulaceae	Pachyphytum	kimnachii	2	2	100
Crassulaceae	Pachyphytum	viride	2	2	100
Crassulaceae	Phedimis	litoralis	1	1	100
Crassulaceae	Phedimis	middendorfianus	2	2	100
Crassulaceae	Phedimis	selskianus	2	2	100
Crassulaceae	Phedimus	aizoon	5	5	100
Crassulaceae	Phedimus	hybridus	2	2	100
Crassulaceae	Phedimus	kamtschaticus	2	2	100
Crassulaceae	Phedimus	sikokianus	2	2	100
Crassulaceae	Phedimus	spurius	2	2&5	50|50
Crassulaceae	Phedimus	stellatus	3	3	100
Crassulaceae	Phedimus	stolonifer	4	4	100
Crassulaceae	Pseudosedum	longidentatum	2	2	100
Crassulaceae	Rhodiola	algida	2	2	100
Crassulaceae	Rhodiola	amabilis	2	2	100
Crassulaceae	Rhodiola	angusta	2	2	100
Crassulaceae	Rhodiola	bupleuroides	2	2	100
Crassulaceae	Rhodiola	chrysanthemifolia	2	2	100
Crassulaceae	Rhodiola	crenulata	2	2	100
Crassulaceae	Rhodiola	cretinii	2	2	100
Crassulaceae	Rhodiola	dumulosa	2	2	100
Crassulaceae	Rhodiola	fastigiata	2	2	100
Crassulaceae	Rhodiola	heterodonta	2	2	100
Crassulaceae	Rhodiola	himalensis	2	2	100
Crassulaceae	Rhodiola	humilis	2	2	100
Crassulaceae	Rhodiola	ishidae	2	2	100
Crassulaceae	Rhodiola	kirilowii	2	2	100
Crassulaceae	Rhodiola	macrocarpa	2	2	100
Crassulaceae	Rhodiola	nepalica	2	2	100
Crassulaceae	Rhodiola	nobilis	2	2	100
Crassulaceae	Rhodiola	purpureoviridis	2	2	100
Crassulaceae	Rhodiola	quadrifida	2	2	100
Crassulaceae	Rhodiola	rosea	2	2	100
Crassulaceae	Rhodiola	serrata	2	2	100
Crassulaceae	Rhodiola	sinuata	2	2	100
Crassulaceae	Rhodiola	wallichiana	2	2	100
Crassulaceae	Rhodiola	yunnanensis	2	2	100
Crassulaceae	Rosularia	pallida	2	2	100
Crassulaceae	Rosularia	serrata	2	2	100
Crassulaceae	Sedella	pumillum	6	6	100
Crassulaceae	Sedum	acre	2	2	100
Crassulaceae	Sedum	album	2	2	100
Crassulaceae	Sedum	alexanderi	2	2	100
Crassulaceae	Sedum	allantoides	2	2	100
Crassulaceae	Sedum	bergeri	2	2	100
Crassulaceae	Sedum	bulbiferum	2	2	100
Crassulaceae	Sedum	burrito	2	2	100
Crassulaceae	Sedum	caeruleum	3	3	100
Crassulaceae	Sedum	clavatum	2	2	100
Crassulaceae	Sedum	commixtum	2	2	100
Crassulaceae	Sedum	compactum	2	2	100
Crassulaceae	Sedum	corynephyllum	2	2	100
Crassulaceae	Sedum	craigii	2	2	100
Crassulaceae	Sedum	dasyphyllum	3	3	100
Crassulaceae	Sedum	farinosum	3	3	100
Crassulaceae	Sedum	furfuraceum	2	2	100
Crassulaceae	Sedum	fusiforme	3	3	100
Crassulaceae	Sedum	gracile	2	2	100
Crassulaceae	Sedum	hakonense	4	4	100
Crassulaceae	Sedum	hemsleyanum	2	2	100
Crassulaceae	Sedum	hispanicum	2	2	100
Crassulaceae	Sedum	humifusum	2	2	100
Crassulaceae	Sedum	jaccardianum	2	2	100
Crassulaceae	Sedum	japonicum	2	2	100
Crassulaceae	Sedum	laconicum	2	2	100
Crassulaceae	Sedum	lanceolatum	2	2	100
Crassulaceae	Sedum	lancerotense	3	3	100
Crassulaceae	Sedum	lineare	2	2	100
Crassulaceae	Sedum	lydium	2	2	100
Crassulaceae	Sedum	magellense	2	2	100
Crassulaceae	Sedum	makinoi	2	2	100
Crassulaceae	Sedum	mexicanum	2	2	100
Crassulaceae	Sedum	meyeri	4	4	100
Crassulaceae	Sedum	modestum	2	2	100
Crassulaceae	Sedum	morrisonense	2	2	100
Crassulaceae	Sedum	multicaule	2	2	100
Crassulaceae	Sedum	multiceps	2	2	100
Crassulaceae	Sedum	nudum	3	3	100
Crassulaceae	Sedum	oaxacanum	2	2	100
Crassulaceae	Sedum	obcordatum	2	2	100
Crassulaceae	Sedum	oreades	2	2	100
Crassulaceae	Sedum	palmeri	2	2	100
Crassulaceae	Sedum	pubescens	2	2	100
Crassulaceae	Sedum	rubrotinctum	2	2	100
Crassulaceae	Sedum	rupestre	2	2	100
Crassulaceae	Sedum	sarmentosum	2	2	100
Crassulaceae	Sedum	sediforme	3	3	100
Crassulaceae	Sedum	sedoides	2	2	100
Crassulaceae	Sedum	sexangulare	2	2	100
Crassulaceae	Sedum	suaveolens	2	2	100
Crassulaceae	Sedum	subtile	2	2	100
Crassulaceae	Sedum	surculosum	2	2	100
Crassulaceae	Sedum	ternatum	2	2	100
Crassulaceae	Sedum	tosaense	2	2	100
Crassulaceae	Sedum	triactina	2	2	100
Crassulaceae	Sedum	trullipetalum	2	2	100
Crassulaceae	Sedum	uniflora oryzafolium	2	2	100
Crassulaceae	Sedum	urvillei	2	2	100
Crassulaceae	Sedum	yabeanum	2	2	100
Crassulaceae	Sedum	zentaro-tashiroi	4	4	100
Crassulaceae	Sempervivum	ciliosum	2	2	100
Crassulaceae	Sempervivum	giuseppi	2	2	100
Crassulaceae	Sempervivum	italicum	2	2	100
Crassulaceae	Sempervivum	minutum	2	2	100
Crassulaceae	Sempervivum	tectorum	2	2	100
Crassulaceae	Sinocrassula	indica	2	2	100
Crassulaceae	Sinocrassula	paoshingensis	2	2	100
Crassulaceae	Sinocrassula	yunnanensis	2	2	100
Crassulaceae	Thompsonella	colliculosa	4	4	100
Crassulaceae	Thompsonella	garcia	2	2	100
Crassulaceae	Thompsonella	minutiflora	2	2	100
Crassulaceae	Thompsonella	mixtecana	4	4	100
Crassulaceae	Thompsonella	platyphylla	2	2	100
Crassulaceae	Thompsonella	xochipalensis	2	2	100
Crassulaceae	Tylecodon	buchholzianus	1	1	100
Crassulaceae	Tylecodon	grandiflorus	1	1	100
Crassulaceae	Tylecodon	hallii	1	1	100
Crassulaceae	Tylecodon	paniculatus	1	1	100
Crassulaceae	Tylecodon	ventricosus	1	1	100
Crassulaceae	Tylecodon	wallichii	1	1	100
Crassulaceae	Umbilicus	botryoides	2	2	100
Crassulaceae	Umbilicus	heylandianus	2	2	100
Crassulaceae	Umbilicus	horizontalis	2	2	100
Crassulaceae	Umbilicus	rupestris	2	2	100
Crassulaceae	Villadia	aristata	4	4	100
Crassulaceae	Villadia	batesii	2	2	100
Crassulaceae	Villadia	imbricata	2	2	100
Crassulaceae	Villadia	jurgensenii	2	2	100
Daphniphyllaceae	Daphniphyllum	calycinum	4	4	100
Grossulariaceae	Ribes	aciculare	4	4	100
Grossulariaceae	Ribes	acuminatum	4	4	100
Grossulariaceae	Ribes	alpestre	4	4	100
Grossulariaceae	Ribes	alpinum	0	0	100
Grossulariaceae	Ribes	amarum	3	3&4	70|30
Grossulariaceae	Ribes	americanum	4	4	100
Grossulariaceae	Ribes	andicola	0	0&4	50|50
Grossulariaceae	Ribes	aureum	3	3	100
Grossulariaceae	Ribes	binominatum	4	4	100
Grossulariaceae	Ribes	bolivianum	?	?
Grossulariaceae	Ribes	brachybotrys	?	?
Grossulariaceae	Ribes	bracteosum	4	4	100
Grossulariaceae	Ribes	brandegii	3	3&4	70|30
Grossulariaceae	Ribes	burejense	4	4	100
Grossulariaceae	Ribes	californicum	4	4	100
Grossulariaceae	Ribes	cereum	4	4	100
Grossulariaceae	Ribes	ceriferum	4	4	100
Grossulariaceae	Ribes	ciliatum	5	5	100
Grossulariaceae	Ribes	columbianum	4	4	100
Grossulariaceae	Ribes	cucullatum	?	?
Grossulariaceae	Ribes	cuneifolium	2	2	100
Grossulariaceae	Ribes	curvatum	4	4	100
Grossulariaceae	Ribes	cynosbati	4	4	100
Grossulariaceae	Ribes	diacanthum	5	5	100
Grossulariaceae	Ribes	divaricatum	4	4	100
Grossulariaceae	Ribes	dugesii	?	?
Grossulariaceae	Ribes	echinellum	4	4	100
Grossulariaceae	Ribes	ecuadorense	0	0&4	50|50
Grossulariaceae	Ribes	emodense	4	4	100
Grossulariaceae	Ribes	erythrocarpum	4	4	100
Grossulariaceae	Ribes	fasciculatum	4	4	100
Grossulariaceae	Ribes	formosanum	4	4	100
Grossulariaceae	Ribes	fragrans	4	4&5	50|50
Grossulariaceae	Ribes	giraldii	4	4	100
Grossulariaceae	Ribes	glaciale	0	0&4	50|50
Grossulariaceae	Ribes	glandulosum	4	4	100
Grossulariaceae	Ribes	grossularioides	4	4	100
Grossulariaceae	Ribes	himalense	4	4	100
Grossulariaceae	Ribes	hirtellum	4	4	100
Grossulariaceae	Ribes	hirticaule	4	4	100
Grossulariaceae	Ribes	hirtum	0	0&4	50|50
Grossulariaceae	Ribes	howellii	0	0	100
Grossulariaceae	Ribes	hudsonianum	4	4	100
Grossulariaceae	Ribes	humile	4	4	100
Grossulariaceae	Ribes	incarnatum	4	4&5	50|50
Grossulariaceae	Ribes	indecorum	3	3	100
Grossulariaceae	Ribes	inerme	4	4	100
Grossulariaceae	Ribes	janczewskii	4	4	100
Grossulariaceae	Ribes	komarovii	4	4	100
Grossulariaceae	Ribes	lacustre	4	4	100
Grossulariaceae	Ribes	laxiflorum	4	4	100
Grossulariaceae	Ribes	lobbii	4	4	100
Grossulariaceae	Ribes	macrobotrys	4	4	100
Grossulariaceae	Ribes	macrostachyum	4	4	100
Grossulariaceae	Ribes	magellanicum	4	4	100
Grossulariaceae	Ribes	malvaceum	3	3&4	70|30
Grossulariaceae	Ribes	mandshuricum	4	4	100
Grossulariaceae	Ribes	maximowiczianum	4	4	100
Grossulariaceae	Ribes	menziesii	4	4	100
Grossulariaceae	Ribes	meyeri	4	4	100
Grossulariaceae	Ribes	microphyllum	4	4	100
Grossulariaceae	Ribes	missouriense	5	4&5	30|70
Grossulariaceae	Ribes	mogollonicum	4	4	100
Grossulariaceae	Ribes	montigenum	2	2&4	50|50
Grossulariaceae	Ribes	neglectum	2	2	100
Grossulariaceae	Ribes	nevadense	4	4	100
Grossulariaceae	Ribes	nigrum	4	4	100
Grossulariaceae	Ribes	niveum	4	4	100
Grossulariaceae	Ribes	odoratum	3	2&3&5	33|33|33
Grossulariaceae	Ribes	orientale	4	4	100
Grossulariaceae	Ribes	ovalifolium	4	4	100
Grossulariaceae	Ribes	oxyacanthoides	4	2&4	70|30
Grossulariaceae	Ribes	pentlandii	4	4	100
Grossulariaceae	Ribes	petraeum	4	4	100
Grossulariaceae	Ribes	prostratum	4	4	100
Grossulariaceae	Ribes	punctatum	4	4	100
Grossulariaceae	Ribes	roezli	4	3&4	30|70
Grossulariaceae	Ribes	roezlii	4	4	100
Grossulariaceae	Ribes	rotundifolium	4	4	100
Grossulariaceae	Ribes	rubrum	4	4	100
Grossulariaceae	Ribes	sanguineum	4	2&4	50|50
Grossulariaceae	Ribes	speciosum	3	3	100
Grossulariaceae	Ribes	spicatum	4	4	100
Grossulariaceae	Ribes	stenocarpum	4	4	100
Grossulariaceae	Ribes	tenue	4	4	100
Grossulariaceae	Ribes	thacherianum	4	4	100
Grossulariaceae	Ribes	tortuosum	3	3	100
Grossulariaceae	Ribes	trilobum	4	4	100
Grossulariaceae	Ribes	triste	4	4	100
Grossulariaceae	Ribes	uva	4	4	100
Grossulariaceae	Ribes	velutinum	3	3&4	10|90
Grossulariaceae	Ribes	viburnifolium	3	3	100
Grossulariaceae	Ribes	vilmorinii	4	4	100
Grossulariaceae	Ribes	viscosissimum	3	3&4	50|50
Grossulariaceae	Ribes	viscosum	4	2&4	50|50
Grossulariaceae	Ribes	watsonianum	4	4	100
Grossulariaceae	Ribes	wolfii	4	4	100
Gunneraceae	Gunnera	chilensis	4	4	100
Gunneraceae	Gunnera	cordifolia	4	4	100
Gunneraceae	Gunnera	dentata	4	4	100
Gunneraceae	Gunnera	hamiltonii	1	1	100
Gunneraceae	Gunnera	herteri	1	1	100
Gunneraceae	Gunnera	lobata	4	4	100
Gunneraceae	Gunnera	macrophylla	4	4	100
Gunneraceae	Gunnera	magellanica	2	2	100
Gunneraceae	Gunnera	manicata	4	4	100
Gunneraceae	Gunnera	monoica	4	4	100
Gunneraceae	Gunnera	perpensa	6	6	100
Gunneraceae	Gunnera	petaloidea	4	4	100
Gunneraceae	Gunnera	pilosa	4	4	100
Gunneraceae	Gunnera	tinctoria	4	4	100
Haloragaceae	Glischrocaryon	aureum	5	5	100
Haloragaceae	Glischrocaryon	behrii	5	5	100
Haloragaceae	Glischrocaryon	flavescens	5	5	100
Haloragaceae	Glischrocaryon	roei	5	5	100
Haloragaceae	Gonocarpus	acanthocarpus	3	3&4	50|50
Haloragaceae	Gonocarpus	benthamii	3	3&4&5	33|33|33
Haloragaceae	Gonocarpus	elatus	3	3	100
Haloragaceae	Gonocarpus	ephemerus	3	3	100
Haloragaceae	Gonocarpus	eremophilus	3	1&3	50|50
Haloragaceae	Gonocarpus	humilis	4	4	100
Haloragaceae	Gonocarpus	intricatus	3	3	100
Haloragaceae	Gonocarpus	leptothecus	3	3	100
Haloragaceae	Gonocarpus	longifolius	3	3	100
Haloragaceae	Gonocarpus	mezianus	3	3	100
Haloragaceae	Gonocarpus	micranthus	3	3&4&5	33|33|33
Haloragaceae	Gonocarpus	montanus	3	3	100
Haloragaceae	Gonocarpus	nodulosus	3	2&3	50|50
Haloragaceae	Gonocarpus	oreophilus	4	4	100
Haloragaceae	Gonocarpus	paniculatus	3	3&4	50|50
Haloragaceae	Gonocarpus	pusillus	3	3	100
Haloragaceae	Gonocarpus	salsoloides	4	4	100
Haloragaceae	Gonocarpus	scordioides	3	2&3	50|50
Haloragaceae	Gonocarpus	tetragynus	3	3&4	50|50
Haloragaceae	Gonocarpus	teucrioides	4	4	100
Haloragaceae	Gonocarpus	trichostachyus	3	3&4	50|50
Haloragaceae	Gonocarpus	urceolatus	3	3&4	50|50
Haloragaceae	Haloragis	acutangula	3	2&3	90|10
Haloragaceae	Haloragis	aspera	4	4&5	10|90
Haloragaceae	Haloragis	brownii	6	6	100
Haloragaceae	Haloragis	dura	3	3	100
Haloragaceae	Haloragis	erecta	3	2&3&4	33|33|33
Haloragaceae	Haloragis	exalata	4	4	100
Haloragaceae	Haloragis	eyreana	3	3	100
Haloragaceae	Haloragis	foliosa	3	3	100
Haloragaceae	Haloragis	glauca	4	4&5	50|50
Haloragaceae	Haloragis	hamata	3	3	100
Haloragaceae	Haloragis	heterophylla	3	3&5	30|40|30
Haloragaceae	Haloragis	masatierrana	3	3&5	50|50
Haloragaceae	Haloragis	odontocarpa	3	3	100
Haloragaceae	Haloragis	serra	3	3	100
Haloragaceae	Haloragis	stricta	3	3	100
Haloragaceae	Haloragis	tenuifolia	4	4	100
Haloragaceae	Haloragis	trigonocarpa	3	3	100
Haloragaceae	Haloragodendron	baeuerlenii	3	3&4	50|50
Haloragaceae	Haloragodendron	gibsonii	3	3&4	50|50
Haloragaceae	Haloragodendron	glandulosum	3	3&4	50|50
Haloragaceae	Haloragodendron	lucasii	3	3&4	50|50
Haloragaceae	Haloragodendron	monospermum	3	3&4	50|50
Haloragaceae	Haloragodendron	racemosum	3	3&4	50|50
Haloragaceae	Laurembergia	repens	6	6	100
Haloragaceae	Meziella	trifida	6	6	100
Haloragaceae	Myriophyllum	alpinum	6	6	100
Haloragaceae	Myriophyllum	alterniflorum	6	6	100
Haloragaceae	Myriophyllum	aquaticum	6	6	100
Haloragaceae	Myriophyllum	balladoniense	6	6	100
Haloragaceae	Myriophyllum	caput	6	6	100
Haloragaceae	Myriophyllum	coronatum	6	6	100
Haloragaceae	Myriophyllum	crispatum	6	6	100
Haloragaceae	Myriophyllum	dicoccum	6	6	100
Haloragaceae	Myriophyllum	drummondii	6	6	100
Haloragaceae	Myriophyllum	farwellii	6	6	100
Haloragaceae	Myriophyllum	filiforme	6	6	100
Haloragaceae	Myriophyllum	heterophyllum	6	6	100
Haloragaceae	Myriophyllum	humile	6	6	100
Haloragaceae	Myriophyllum	latifolium	6	6	100
Haloragaceae	Myriophyllum	laxum	6	6	100
Haloragaceae	Myriophyllum	lophatum	6	6	100
Haloragaceae	Myriophyllum	mattogrossense	6	6	100
Haloragaceae	Myriophyllum	muelleri	6	6	100
Haloragaceae	Myriophyllum	oguraense	6	6	100
Haloragaceae	Myriophyllum	papillosum	6	6	100
Haloragaceae	Myriophyllum	pedunculatum	6	6	100
Haloragaceae	Myriophyllum	petraeum	6	6	100
Haloragaceae	Myriophyllum	pinnatum	6	6	100
Haloragaceae	Myriophyllum	propinquum	6	6	100
Haloragaceae	Myriophyllum	quitense	6	6	100
Haloragaceae	Myriophyllum	salsugineum	6	6	100
Haloragaceae	Myriophyllum	sibiricum	6	6	100
Haloragaceae	Myriophyllum	simulans	6	6	100
Haloragaceae	Myriophyllum	tenellum	6	6	100
Haloragaceae	Myriophyllum	tillaeoides	6	6	100
Haloragaceae	Myriophyllum	trachycarpum	6	6	100
Haloragaceae	Myriophyllum	ussuriense	6	6	100
Haloragaceae	Myriophyllum	variifolium	6	6	100
Haloragaceae	Myriophyllum	verrucosum	6	6	100
Haloragaceae	Myriophyllum	verticillatum	6	6	100
Haloragaceae	Myriophyllum	votschii	6	6	100
Haloragaceae	Proserpinaca	palustris	6	6	100
Haloragaceae	Proserpinaca	pectinata	6	6	100
Hamamelidaceae	Chunia	bucklandioides	4	4	100
Hamamelidaceae	Corylopsis	coreana	4	4	100
Hamamelidaceae	Corylopsis	glabrescens	4	4	100
Hamamelidaceae	Corylopsis	glandulifera	4	4	100
Hamamelidaceae	Corylopsis	hypoglauca	4	4	100
Hamamelidaceae	Corylopsis	multiflora	4	4	100
Hamamelidaceae	Corylopsis	omeiensis	4	4	100
Hamamelidaceae	Corylopsis	pauciflora	4	4	100
Hamamelidaceae	Corylopsis	platypetala	4	4	100
Hamamelidaceae	Corylopsis	sinensis	4	4	100
Hamamelidaceae	Corylopsis	spicata	4	4	100
Hamamelidaceae	Corylopsis	stenopetala	4	4	100
Hamamelidaceae	Corylopsis	veitchiana	4	4	100
Hamamelidaceae	Corylopsis	willmottiae	4	4	100
Hamamelidaceae	Corylopsis	yunnanensis	4	4	100
Hamamelidaceae	Dicoryphe	stipulacea	4	4	100
Hamamelidaceae	Disanthus	cercidifolius	4	4	100
Hamamelidaceae	Distyliopsis	tutcheri	4	4	100
Hamamelidaceae	Distylium	myricoides	4	4	100
Hamamelidaceae	Distylium	racemosum	4	4	100
Hamamelidaceae	Eustigma	oblongifolium	4	4	100
Hamamelidaceae	Exbucklandia	longipetala	4	4	100
Hamamelidaceae	Exbucklandia	populnea	4	4	100
Hamamelidaceae	Exbucklandia	tonkinensis	4	4	100
Hamamelidaceae	Fortunearia	sinensis	4	4	100
Hamamelidaceae	Fothergilla	major	4	2&4	50|50
Hamamelidaceae	Hamamelis	japonica	4	4	100
Hamamelidaceae	Hamamelis	macrophylla	4	4	100
Hamamelidaceae	Hamamelis	mexicana	4	4	100
Hamamelidaceae	Hamamelis	mollis	4	4	100
Hamamelidaceae	Hamamelis	vernalis	4	4	100
Hamamelidaceae	Hamamelis	virginiana	4	4	100
Hamamelidaceae	Loropetalum	chinense	4	4	100
Hamamelidaceae	Maingaya	malayana	4	4	100
Hamamelidaceae	Matudaea	trinervia	4	4	100
Hamamelidaceae	Molinadendron	guatemalense	4	4	100
Hamamelidaceae	Molinadendron	sinaloense	4	4	100
Hamamelidaceae	Mytilaria	laosensis	4	4	100
Hamamelidaceae	Neostrearia	fleckeri	4	4	100
Hamamelidaceae	Noahdendron	nicholasii	4	4	100
Hamamelidaceae	Ostrearia	australiana	4	4	100
Hamamelidaceae	Parrotia	persica	4	4	100
Hamamelidaceae	Parrotiopsis	jacquemontiana	4	4	100
Hamamelidaceae	Rhodoleia	championii	4	4	100
Hamamelidaceae	Rhodoleia	henryi	4	4	100
Hamamelidaceae	Shaniodendron	subaequale	4	4	100
Hamamelidaceae	Sinowilsonia	henryi	4	4	100
Hamamelidaceae	Sycopsis	sinensis	4	4	100
Hamamelidaceae	Tetrathyrium	subcordatum	4	4	100
Hamamelidaceae	Trichocladus	crinitus	4	4	100
Iteaceae	Choristylis	rhamnoides	4	4	100
Iteaceae	Itea	ilicifolia	4	4	100
Iteaceae	Itea	japonica	4	4	100
Iteaceae	Itea	virginica	4	4	100
Paeoniaceae	Paeonia	albiflora	4	4	100
Paeoniaceae	Paeonia	anomala	4	3&4&5	10|45|45
Paeoniaceae	Paeonia	arietina	4	4	100
Paeoniaceae	Paeonia	banatica	4	4&5	70|30
Paeoniaceae	Paeonia	broteri	4	4	100
Paeoniaceae	Paeonia	brownii	3	3&4	90|10
Paeoniaceae	Paeonia	californica	3	3	100
Paeoniaceae	Paeonia	cambessedesii	?	?
Paeoniaceae	Paeonia	clusii	4	4	100
Paeoniaceae	Paeonia	coriacea	4	4	100
Paeoniaceae	Paeonia	delavayi	4	4	100
Paeoniaceae	Paeonia	emodi	4	4	100
Paeoniaceae	Paeonia	humilis	4	4&5	50|50
Paeoniaceae	Paeonia	intermedia	4	4&5	70|30
Paeoniaceae	Paeonia	japonica	4	4	100
Paeoniaceae	Paeonia	kavachensis	4	4&5	50|50
Paeoniaceae	Paeonia	lactiflora	4	4&5	50|50
Paeoniaceae	Paeonia	lutea	3	3&4	10|90
Paeoniaceae	Paeonia	mairei	4	4&5	90|10
Paeoniaceae	Paeonia	mascula	4	4	100
Paeoniaceae	Paeonia	mlokosewitschi	4	4	100
Paeoniaceae	Paeonia	obovata	4	4	100
Paeoniaceae	Paeonia	officinalis	4	4&5	50|50
Paeoniaceae	Paeonia	parnassica	4	4&5	50|50
Paeoniaceae	Paeonia	peregrina	4	4	100
Paeoniaceae	Paeonia	rhodia	3	3&4	50|50
Paeoniaceae	Paeonia	rockii	4	4	100
Paeoniaceae	Paeonia	russi	3	3&4	70|30
Paeoniaceae	Paeonia	sinjiangensis	4	3&4&5	50|50
Paeoniaceae	Paeonia	sterniana	4	4	100
Paeoniaceae	Paeonia	suffruticosa	4	3&4	50|50
Paeoniaceae	Paeonia	tenuifolia	4	4&5	70|30
Paeoniaceae	Paeonia	veitchii	4	3&4&5	50|50
Paeoniaceae	Paeonia	wittmanniana	4	4&5	90|10
Penthoraceae	Penthorum	chinense	4	4&6	90|10
Penthoraceae	Penthorum	sedoides	4	4&6	30|70
Peridiscaceae	Peridiscus	lucidus	4	4	100
Peridiscaceae	Soyauxia	floribunda	4	4	100
Peridiscaceae	Soyauxia	talbotii	4	4	100
Platanaceae	Platanus	occidentalis	4	4	100
Platanaceae	Platanus	orientalis	4	4	100
Platanaceae	Platanus	racemosa	4	4	100
Pterostemonaceae	Pterostemon	rotundifolius	3	3	100
Saxifragaceae	Astilbe	japonica	4	4	100
Saxifragaceae	Astilbe	microphylla	4	4	100
Saxifragaceae	Astilbe	taquetii	4	4	100
Saxifragaceae	Astilboides	tabularis	4	4	100
Saxifragaceae	Bensoniella	oregona	4	4	100
Saxifragaceae	Bergenia	crassifolia	4	4	100
Saxifragaceae	Bergenia	purpurascens	4	4	100
Saxifragaceae	Bolandra	oregana	2	2	100
Saxifragaceae	Boykinia	intermedia	4	4	100
Saxifragaceae	Boykinia	occidentalis	4	4	100
Saxifragaceae	Boykinia	richardsonii	0	0	100
Saxifragaceae	Boykinia	rotundifolia	4	4	100
Saxifragaceae	Cascadia	nuttallii	2	2	100
Saxifragaceae	Chrysosplenium	album	4	4	100
Saxifragaceae	Chrysosplenium	alternifolium	4	4	100
Saxifragaceae	Chrysosplenium	americanum	4	4	100
Saxifragaceae	Chrysosplenium	davidianum	4	4	100
Saxifragaceae	Chrysosplenium	echinus	4	4	100
Saxifragaceae	Chrysosplenium	fauriae	4	4	100
Saxifragaceae	Chrysosplenium	flagelliferum	4	4	100
Saxifragaceae	Chrysosplenium	grayanum	4	4	100
Saxifragaceae	Chrysosplenium	griffithii	4	0&2&4	33|33|33
Saxifragaceae	Chrysosplenium	iowense	4	4	100
Saxifragaceae	Chrysosplenium	japonicum	4	4	100
Saxifragaceae	Chrysosplenium	kamtschaticum	4	4	100
Saxifragaceae	Chrysosplenium	kiotense	4	4	100
Saxifragaceae	Chrysosplenium	macrostemon	4	4	100
Saxifragaceae	Chrysosplenium	maximowiczii	4	4	100
Saxifragaceae	Chrysosplenium	nagasei	4	4	100
Saxifragaceae	Chrysosplenium	pilosum	4	4	100
Saxifragaceae	Chrysosplenium	pseudofauriei	4	4	100
Saxifragaceae	Chrysosplenium	ramosum	4	4	100
Saxifragaceae	Chrysosplenium	rhabdospermum	4	4	100
Saxifragaceae	Chrysosplenium	tetrandrum	4	4	100
Saxifragaceae	Chrysosplenium	tosaense	4	4	100
Saxifragaceae	Conimitella	williamsii	2	2&4	90|10
Saxifragaceae	Darmera	peltata	6	6	100
Saxifragaceae	Elmera	racemosa	0	0&2	50|50
Saxifragaceae	Heuchera	americana	4	4	100
Saxifragaceae	Heuchera	chlorantha	4	4&5	50|50
Saxifragaceae	Heuchera	cylindrica	2	2	100
Saxifragaceae	Heuchera	elegans	4	4	100
Saxifragaceae	Heuchera	glabra	2	2	100
Saxifragaceae	Heuchera	grossulariifolia	2	2&5	50|50
Saxifragaceae	Heuchera	hirsutissima	4	4	100
Saxifragaceae	Heuchera	maxima	2	2	100
Saxifragaceae	Heuchera	merriamii	2	2	100
Saxifragaceae	Heuchera	micrantha	4	2&4	50|50
Saxifragaceae	Heuchera	parvifolia	2	2	100
Saxifragaceae	Heuchera	pilosissima	2	2	100
Saxifragaceae	Heuchera	richardsonii	5	4&5	50|50
Saxifragaceae	Heuchera	rubescens	2	2	100
Saxifragaceae	Heuchera	sanguinea	2	2	100
Saxifragaceae	Heuchera	villosa	2	2	100
Saxifragaceae	Jepsonia	parryi	3	3	100
Saxifragaceae	Leptarrhena	pyrolifolia	0	0&2	50|50
Saxifragaceae	Lithophragma	affine	5	5	100
Saxifragaceae	Lithophragma	bolanderi	5	5	100
Saxifragaceae	Lithophragma	campanulatum	4	4	100
Saxifragaceae	Lithophragma	cymbalaria	4	4	100
Saxifragaceae	Lithophragma	glabrum	5	3&5	30|70
Saxifragaceae	Lithophragma	heterophyllum	4	4	100
Saxifragaceae	Lithophragma	maximum	2	2	100
Saxifragaceae	Lithophragma	parviflorum	3	3&5	50|50
Saxifragaceae	Lithophragma	tenellum	3	3&5	50|50
Saxifragaceae	Lithophragma	trifoliatum	4	4	100
Saxifragaceae	Mitella	acerina	4	4	100
Saxifragaceae	Mitella	breweri	4	4	100
Saxifragaceae	Mitella	caulescens	4	4	100
Saxifragaceae	Mitella	diphylla	4	4	100
Saxifragaceae	Mitella	diversifolia	4	4	100
Saxifragaceae	Mitella	doiana	4	4	100
Saxifragaceae	Mitella	formosana	4	4	100
Saxifragaceae	Mitella	furusei	4	4	100
Saxifragaceae	Mitella	integripetala	4	4	100
Saxifragaceae	Mitella	japonica	4	4	100
Saxifragaceae	Mitella	kiusiana	4	4	100
Saxifragaceae	Mitella	koshiensis	4	4	100
Saxifragaceae	Mitella	nuda	4	4	100
Saxifragaceae	Mitella	ovalis	4	4	100
Saxifragaceae	Mitella	pauciflora	4	4	100
Saxifragaceae	Mitella	pentandra	4	4	100
Saxifragaceae	Mitella	stauropetala	4	4	100
Saxifragaceae	Mitella	stylosa	4	4	100
Saxifragaceae	Mitella	trifida	4	4	100
Saxifragaceae	Mitella	yoshinagae	4	4	100
Saxifragaceae	Mukdenia	rosii	4	4	100
Saxifragaceae	Oresitrophe	rupifraga	4	4	100
Saxifragaceae	Peltoboykinia	tellimoides	4	4	100
Saxifragaceae	Rodgersia	pinnata	4	0&4	50|50
Saxifragaceae	Rodgersia	podophylla	4	4	100
Saxifragaceae	Saxifraga	afghanica	2	2	100
Saxifragaceae	Saxifraga	aizoides	0	0	100
Saxifragaceae	Saxifraga	androsacea	2	2	100
Saxifragaceae	Saxifraga	aphylla	2	2	100
Saxifragaceae	Saxifraga	aprica	0	0	100
Saxifragaceae	Saxifraga	aquatica	6	6	100
Saxifragaceae	Saxifraga	arachnoidea	2	2	100
Saxifragaceae	Saxifraga	babiana	2	2	100
Saxifragaceae	Saxifraga	balfourii	0	0&4	50|50
Saxifragaceae	Saxifraga	biflora	2	2	100
Saxifragaceae	Saxifraga	biternata	2	2	100
Saxifragaceae	Saxifraga	blepharophylla	0	0	100
Saxifragaceae	Saxifraga	bourgaeana	2	2	100
Saxifragaceae	Saxifraga	brachypoda	0	0&4	50|50
Saxifragaceae	Saxifraga	bryophora	2	2	100
Saxifragaceae	Saxifraga	bulbifera	4	2&5	50|50
Saxifragaceae	Saxifraga	caesia	2	2	100
Saxifragaceae	Saxifraga	californica	4	2&3&4	33|33|33
Saxifragaceae	Saxifraga	callosa	2	2	100
Saxifragaceae	Saxifraga	calycina	0	0	100
Saxifragaceae	Saxifraga	camposii	2	2	100
Saxifragaceae	Saxifraga	canaliculata	2	2	100
Saxifragaceae	Saxifraga	carpetana	5	5	100
Saxifragaceae	Saxifraga	cebennensis	2	2	100
Saxifragaceae	Saxifraga	cernua	0	0	100
Saxifragaceae	Saxifraga	cespitosa	2	2	100
Saxifragaceae	Saxifraga	cintrana	2	2	100
Saxifragaceae	Saxifraga	cochlearis	2	2	100
Saxifragaceae	Saxifraga	conifera	2	2	100
Saxifragaceae	Saxifraga	consanguinea	0	0&2&4	33|33|33
Saxifragaceae	Saxifraga	cossoniana	2	2	100
Saxifragaceae	Saxifraga	cotyledon	2	2	100
Saxifragaceae	Saxifraga	crustata	2	2	100
Saxifragaceae	Saxifraga	cuneata	2	2	100
Saxifragaceae	Saxifraga	cuneifolia	4	4	100
Saxifragaceae	Saxifraga	cymbalaria	5	2&5	50|50
Saxifragaceae	Saxifraga	depressa	2	2	100
Saxifragaceae	Saxifraga	dichotoma	4	2&4&5	33|33|33
Saxifragaceae	Saxifraga	dingqingensis	4	4	100
Saxifragaceae	Saxifraga	egregia	0	0&4	50|50
Saxifragaceae	Saxifraga	erioblasta	2	2	100
Saxifragaceae	Saxifraga	exarata	2	2	100
Saxifragaceae	Saxifraga	facchini	2	2	100
Saxifragaceae	Saxifraga	ferruginea	2	2	100
Saxifragaceae	Saxifraga	flagellaris	0	0	100
Saxifragaceae	Saxifraga	florulenta	2	2	100
Saxifragaceae	Saxifraga	foliolosa	0	0	100
Saxifragaceae	Saxifraga	fortunei	4	4	100
Saxifragaceae	Saxifraga	fragilis	2	2	100
Saxifragaceae	Saxifraga	fragosoi	2	2	100
Saxifragaceae	Saxifraga	fusca	0	0&4	50|50
Saxifragaceae	Saxifraga	gemmigera	0	0	100
Saxifragaceae	Saxifraga	gemmipara	4	4	100
Saxifragaceae	Saxifraga	gemmulosa	2	2	100
Saxifragaceae	Saxifraga	genesiana	2	2	100
Saxifragaceae	Saxifraga	geranioides	2	2	100
Saxifragaceae	Saxifraga	globulifera	2	2	100
Saxifragaceae	Saxifraga	graeca	5	5	100
Saxifragaceae	Saxifraga	granulata	5	5	100
Saxifragaceae	Saxifraga	haenseleri	2	2	100
Saxifragaceae	Saxifraga	hariotii	2	2	100
Saxifragaceae	Saxifraga	hartii	2	2	100
Saxifragaceae	Saxifraga	hederacea	2	2	100
Saxifragaceae	Saxifraga	hieracifolia	0	0	100
Saxifragaceae	Saxifraga	hirculus	0	0	100
Saxifragaceae	Saxifraga	hirsuta	4	4	100
Saxifragaceae	Saxifraga	hookeri	4	4	100
Saxifragaceae	Saxifraga	hostii	2	2	100
Saxifragaceae	Saxifraga	howellii	2	2	100
Saxifragaceae	Saxifraga	hypnoides	2	2	100
Saxifragaceae	Saxifraga	insolens	0	0	100
Saxifragaceae	Saxifraga	integrifolia	3	3&4	50|50
Saxifragaceae	Saxifraga	intricata	2	2	100
Saxifragaceae	Saxifraga	isophylla	0	0&2	50|50
Saxifragaceae	Saxifraga	kingiana	?	?
Saxifragaceae	Saxifraga	latepetiolata	2	2	100
Saxifragaceae	Saxifraga	longifolia	2	2	100
Saxifragaceae	Saxifraga	losae	2	2	100
Saxifragaceae	Saxifraga	lyallii	0	0	100
Saxifragaceae	Saxifraga	maderensis	2	2	100
Saxifragaceae	Saxifraga	marginata	2	2	100
Saxifragaceae	Saxifraga	mertensiana	2	2	100
Saxifragaceae	Saxifraga	moncayensis	2	2	100
Saxifragaceae	Saxifraga	moschata	2	2	100
Saxifragaceae	Saxifraga	mutata	2	2	100
Saxifragaceae	Saxifraga	nangxianensis	0	0	100
Saxifragaceae	Saxifraga	nevadensis	2	2	100
Saxifragaceae	Saxifraga	nidifica	4	4	100
Saxifragaceae	Saxifraga	occidentalis	0	0	100
Saxifragaceae	Saxifraga	oppositifolia	0	0	100
Saxifragaceae	Saxifraga	oregana	4	4	100
Saxifragaceae	Saxifraga	osloensis	2	2	100
Saxifragaceae	Saxifraga	paniculata	2	2	100
Saxifragaceae	Saxifraga	pedemontana	2	2	100
Saxifragaceae	Saxifraga	pentadactylis	2	2	100
Saxifragaceae	Saxifraga	peplidifolia	0	0	100
Saxifragaceae	Saxifraga	portosanctana	2	2	100
Saxifragaceae	Saxifraga	praetermissa	2	2	100
Saxifragaceae	Saxifraga	pseudohirculus	0	0&4	50|50
Saxifragaceae	Saxifraga	pubescens	2	2	100
Saxifragaceae	Saxifraga	pulvinaria	0	0	100
Saxifragaceae	Saxifraga	punctata	0	0	100
Saxifragaceae	Saxifraga	punctulata	0	0	100
Saxifragaceae	Saxifraga	reflexa	0	0	100
Saxifragaceae	Saxifraga	retusa	2	2	100
Saxifragaceae	Saxifraga	reuteriana	2	2	100
Saxifragaceae	Saxifraga	rhomboidea	0	0&4	50|50
Saxifragaceae	Saxifraga	rigoi	2	2	100
Saxifragaceae	Saxifraga	rosacea	2	2	100
Saxifragaceae	Saxifraga	rotundifolia	4	4	100
Saxifragaceae	Saxifraga	rufidula	2	2	100
Saxifragaceae	Saxifraga	sanguinea	0	0	100
Saxifragaceae	Saxifraga	scardica	2	2	100
Saxifragaceae	Saxifraga	sedoides	0	0	100
Saxifragaceae	Saxifraga	sempervivum	2	2	100
Saxifragaceae	Saxifraga	setigera	0	0&2	50|50
Saxifragaceae	Saxifraga	sinomontana	0	0	100
Saxifragaceae	Saxifraga	spathularis	2	2	100
Saxifragaceae	Saxifraga	spicata	0	0	100
Saxifragaceae	Saxifraga	squarrosa	2	2	100
Saxifragaceae	Saxifraga	stellaris	0	0	100
Saxifragaceae	Saxifraga	stolonifera	4	4	100
Saxifragaceae	Saxifraga	strigosa	2	2&4	50|50
Saxifragaceae	Saxifraga	tangutica	0	0	100
Saxifragaceae	Saxifraga	tatsienluensis	2	2	100
Saxifragaceae	Saxifraga	tenuis	0	0&2	50|50
Saxifragaceae	Saxifraga	tolmiei	0	0	100
Saxifragaceae	Saxifraga	trabutiana	2	2	100
Saxifragaceae	Saxifraga	tricuspidata	2	2	100
Saxifragaceae	Saxifraga	trifurcata	2	2	100
Saxifragaceae	Saxifraga	umbellulata	2	2	100
Saxifragaceae	Saxifraga	unguiculata	0	0&2	50|50
Saxifragaceae	Saxifraga	valdensis	2	2	100
Saxifragaceae	Saxifraga	vayredana	2	2	100
Saxifragaceae	Saxifraga	virginiensis	4	4	100
Saxifragaceae	Saxifraga	wallichiana	0	0&4	50|50
Saxifragaceae	Saxifraga	xiaozhongdianensis	4	4	100
Saxifragaceae	Saxifraga	zhidoensis	0	0	100
Saxifragaceae	Saxifragella	albowiana	0	0	100
Saxifragaceae	Saxifragella	bicuspidata	0	0	100
Saxifragaceae	Saxifragopsis	fragarioides	2	2	100
Saxifragaceae	Suksdorfia	ranunculifolia	2	2	100
Saxifragaceae	Suksdorfia	violacea	2	2	100
Saxifragaceae	Sullivantia	oregana	2	2	100
Saxifragaceae	Sullivantia	sullivantii	2	2	100
Saxifragaceae	Tanakaea	radicans	4	4	100
Saxifragaceae	Telesonix	heucheriformis	2	2	100
Saxifragaceae	Tellima	grandiflora	4	4	100
Saxifragaceae	Tiarella	cordifolia	4	4	100
Saxifragaceae	Tiarella	polyphylla	4	4	100
Saxifragaceae	Tiarella	trifoliata	4	4	100
Saxifragaceae	Tolmiea	menziesii	4	4	100
Tetracarpaeaceae	Tetracarpaea	tasmanica	4	4	100
Trochodendraceae	Trochodendron	aralioides	4	4	100
Vitaceae	Ampelocissus	thyrsiflora	4	4	100
Vitaceae	Ampelopsis	arborea	4	4	100
Vitaceae	Ampelopsis	megalophylla	4	4	100
Vitaceae	Cayratia	acris	4	4	100
Vitaceae	Cayratia	mollissima	4	4	100
Vitaceae	Cissus	penninervis	4	4	100
Vitaceae	Cissus	quadrangularis	4	4	100
Vitaceae	Cissus	reniformis	4	4	100
Vitaceae	Cissus	sicyoides	4	4	100
Vitaceae	Leea	coccinea	4	4	100
Vitaceae	Leea	guineensis	4	4	100
Vitaceae	Leea	indica	4	4	100
Vitaceae	Parthenocissus	quinquefolia	4	4	100
Vitaceae	Tetrastigma	dubium	4	4	100
Vitaceae	Tetrastigma	hypoglaucum	4	4	100
Vitaceae	Tetrastigma	leucostaphylum	4	4	100
Vitaceae	Tetrastigma	obovatum	4	4	100
Vitaceae	Tetrastigma	rumicispermum	4	4	100
Vitaceae	Tetrastigma	voinierianum	4	4	100
Vitaceae	Vitis	aestivalis	4	4	100
Vitaceae	Vitis	riparia	4	4	100
Vitaceae	Vitis	rotundifolia	4	4	100
Vitaceae	Vitis	vinifera	4	4	100
