# Supplementary material for: The influence of habitat on the evolution of plants: a case study across Saxifragales
Source: Ann Bot. 2016 Aug 22;118(7):1317–28. doi: 10.1093/aob/mcw160 (PMC5155595; doi:10.1093/aob/mcw160)
Supplement: Supplementary Data [file supp_mcw160_aob-16211-s03.xls]

## Sheet: Sheet1
SIMMAP simple habitat coding
					To
		Tundra	Desert	Cliffs	Chaparral	Forest	Grassland	Aquatic
	Tundra	NA	0.32	30.23	2.27	40.49	4.12	0.62	78.05
	Desert	0.33	NA	3.92	3.35	0.72	1.1	0.54	9.96
	Cliffs	21.53	2.13	NA	28.16	84.58	8.6	0.89	145.89
From	Chaparral	1.42	4.13	35.07	NA	33.78	4.06	1.51	79.97
	Forest	49.49	0.95	41	52.16	NA	18.84	4.23	166.67
	Grassland	1.65	0.34	2.95	6.4	11.5	NA	0.69	23.53
	Aquatic	0.55	1.62	0.97	1.53	1.8	1.45	NA	7.92
SIMMAP polymorphic habitat coding
		Tundra	Desert	Cliffs	Chaparral	Forest	Grassland	Aquatic
	Tundra	NA	0.37	30.89	2.1	40.97	4.06	0.6	78.99
	Desert	0.45	NA	4.14	3.47	0.72	0.94	0.36	10.08
	Cliffs	21.81	1.92	NA	28.26	83.14	9.24	0.93	145.3
From	Chaparral	1.63	4.25	34.24	NA	33.63	3.64	1.43	78.82
	Forest	49.15	0.71	40.61	50.42	NA	18.59	4.28	163.76
	Grassland	1.49	0.48	3.05	6.16	10.76	NA	0.72	22.66
	Aquatic	0.49	1.66	0.77	1.62	1.9	1.25	NA
MkN
		Tundra	Desert	Cliffs	Chaparral	Forest	Grassland	Aquatic
	Tundra	NA	0.002	0.054	0.007	0.046	0.015	0.002
	Desert	0.002	NA	0.005	0.004	0.001	0.002	0.001
	Cliffs	0.006	0.001	NA	0.006	0.013	0.003	0
From	Chaparral	0.001	0.002	0.008	NA	0.006	0.001	0.001
	Forest	0.003	0	0.001	0.002	NA	0.001	0
	Grassland	0.005	0.002	0.005	0.015	0.012	NA	0.003
	Aquatic	0.001	0.002	0.001	0.001	0.001	0.001	NA
